# Supplementary material for: Saliva as a non-invasive specimen for COPD assessment
Source: Respir Res. 2022 Jan 29;23:16. doi: 10.1186/s12931-022-01935-9 (PMC8800366; doi:10.1186/s12931-022-01935-9)
Supplement: Supplementary file 1 — Additional file 1: Table S1. Sociodemographic, anthropometric and clinical database of study participants. [file 12931_2022_1935_MOESM1_ESM.xlsx]

## Sheet: Supp Table 1- Clinical Database
e-table 1. Sociodemographic. anthropometric and clinical database of study participants. The data base contains the clinical data and the information about the categorization used with the respective references.
	Sociodemographic Antropometric and Clinical data - detailed information about each variable in the next page
SampleID	Group	GOLDObstruction	GOLDGroup	CAT	Gender	Age	CurrentSmoker	PreviousSmoker	Pack-year	CCI	B2-agonists_SABA	B2-agonists_LABA	Anticholinergics_SAMA	Anticholinergics_LAMA	Combination SABA/SAMA	Combination LABA/LAMA	Metilxhantines	Combination LABA-ICS	Triple combination (LABA/LAMA/ICS)	Phosphodiasterase inhibitors	Mucolytic agents	Inhaled corticosteroids_ICS	Antibiotics	Antiinflammatory	oral corticosteroids	Leukotriene receptor antagonist (LTRA)	Oxigen	Ventilation	Hadmission (resp)	Exacerbations	BMI (kg/m2)	FEV1 (L)	FVC (L)	FEV1pp	FEV1/FVC	HeartRate	SpO2	RespRate	CAT
Sample1003	Healthy	not apply	not apply	1	Male	54	No	No	0	1	not apply	not apply	not apply	not apply	not apply	not apply	not apply	not apply	not apply	not apply	not apply	not apply	not apply	not apply	not apply	not apply	No	No	No	not apply	24.7	4.75	5.46	1.26	87	63	98	20	1
Sample1005	Healthy	not apply	not apply	3	Female	60	No	No	0	2	not apply	not apply	not apply	not apply	not apply	not apply	not apply	not apply	not apply	not apply	not apply	not apply	not apply	not apply	not apply	not apply	No	No	No	not apply	24.8	2.58	3.21	1.33	80	81	96	20	3
Sample1008	Healthy	not apply	not apply	5	Male	57	No	No	0	1	not apply	not apply	not apply	not apply	not apply	not apply	not apply	not apply	not apply	not apply	not apply	not apply	not apply	not apply	not apply	not apply	No	No	No	not apply	32	2.77	3.08	1	90	60	98	28	5
Sample1011	Healthy	not apply	not apply	11	Female	59	No	No	0	1	not apply	not apply	not apply	not apply	not apply	not apply	not apply	not apply	not apply	not apply	not apply	not apply	not apply	not apply	not apply	not apply	No	No	No	not apply	26.1	2.56	2.86	1.02	87	49	98	20	11
Sample1014	Healthy	not apply	not apply	11	Male	57	No	No	0	1	not apply	not apply	not apply	not apply	not apply	not apply	not apply	not apply	not apply	not apply	not apply	not apply	not apply	not apply	not apply	not apply	No	No	No	not apply	27.8	3.35	3.69	1.06	88	59	98	20	11
Sample1018	Healthy	not apply	not apply	7	Male	61	No	Yes	2	2	not apply	not apply	not apply	not apply	not apply	not apply	not apply	not apply	not apply	not apply	not apply	not apply	not apply	not apply	not apply	not apply	No	No	No	not apply	24.4	2.27	3.75	0.94	74	67	96	20	7
Sample1019	Healthy	not apply	not apply	6	Male	66	No	No	0	2	not apply	not apply	not apply	not apply	not apply	not apply	not apply	not apply	not apply	not apply	not apply	not apply	not apply	not apply	not apply	not apply	No	No	No	not apply	28	3.32	3.5	1.11	95	60	97	18	6
Sample1024	Healthy	not apply	not apply	23	Male	56	No	Yes	1	1	not apply	not apply	not apply	not apply	not apply	not apply	not apply	not apply	not apply	not apply	not apply	not apply	not apply	not apply	not apply	not apply	No	No	No	not apply	36.6	2.62	3.85	0.87	68	72	94	18	23
Sample1025	Healthy	not apply	not apply	4	Male	66	No	Yes	36	2	not apply	not apply	not apply	not apply	not apply	not apply	not apply	not apply	not apply	not apply	not apply	not apply	not apply	not apply	not apply	not apply	No	No	No	not apply	29	2.06	2.95	0.63	70	93	99	20	4
Sample1037	Healthy	not apply	not apply	24	Male	59	No	Yes	5	1	not apply	not apply	not apply	not apply	not apply	not apply	not apply	not apply	not apply	not apply	not apply	not apply	not apply	not apply	not apply	not apply	No	No	No	not apply	27.5	3.74	4.53	1.04	83	70	95	20	24
Sample1041	Healthy	not apply	not apply	1	Male	63	No	No	0	2	not apply	not apply	not apply	not apply	not apply	not apply	not apply	not apply	not apply	not apply	not apply	not apply	not apply	not apply	not apply	not apply	No	No	No	not apply	22.7	1.66	2.08	0.93	80	79	96	20	1
Sample1049	Healthy	not apply	not apply	3	Male	65	No	No	0	2	not apply	not apply	not apply	not apply	not apply	not apply	not apply	not apply	not apply	not apply	not apply	not apply	not apply	not apply	not apply	not apply	No	No	No	not apply	28.3	2.94	3.69	1.07	80	55	96	20	3
Sample1050	Healthy	not apply	not apply	4	Female	68	No	No	0	2	not apply	not apply	not apply	not apply	not apply	not apply	not apply	not apply	not apply	not apply	not apply	not apply	not apply	not apply	not apply	not apply	No	No	No	not apply	22.2	1.74	2.22	0.82	78	69	99	24	4
Sample1051	Healthy	not apply	not apply	0	Male	71	No	No	0	3	not apply	not apply	not apply	not apply	not apply	not apply	not apply	not apply	not apply	not apply	not apply	not apply	not apply	not apply	not apply	not apply	No	No	No	not apply	25.3	3.03	3.76	1.2	81	58	98	28	0
Sample1053	Healthy	not apply	not apply	8	Male	75	No	Yes	33	3	not apply	not apply	not apply	not apply	not apply	not apply	not apply	not apply	not apply	not apply	not apply	not apply	not apply	not apply	not apply	not apply	No	No	No	not apply	24.1	3.48	3.88	1.24	90	65	95	18	8
Sample1068	Healthy	not apply	not apply	0	Male	72	No	Yes	15	4	not apply	not apply	not apply	not apply	not apply	not apply	not apply	not apply	not apply	not apply	not apply	not apply	not apply	not apply	not apply	not apply	No	No	No	not apply	28	3.38	3.9	1.28	87	74	94	24	0
Sample1070	Healthy	not apply	not apply	8	Male	51	No	No	0	1	not apply	not apply	not apply	not apply	not apply	not apply	not apply	not apply	not apply	not apply	not apply	not apply	not apply	not apply	not apply	not apply	No	No	No	not apply	24.5	4.13	4.39	1.16	94	87	97	22	8
Sample1074	Healthy	not apply	not apply	7.02	Male	73	No	No	0	3	not apply	not apply	not apply	not apply	not apply	not apply	not apply	not apply	not apply	not apply	not apply	not apply	not apply	not apply	not apply	not apply	No	No	No	not apply	28.4	3	3.75	1.04	80	79	99	18	7.02
Sample1075	Healthy	not apply	not apply	5	Male	53	No	No	0	1	not apply	not apply	not apply	not apply	not apply	not apply	not apply	not apply	not apply	not apply	not apply	not apply	not apply	not apply	not apply	not apply	No	No	No	not apply	31.2	3.58	4.22	1.01	85	66	96	22	5
Sample1076	Healthy	not apply	not apply	3	Male	60	No	No	0	2	not apply	not apply	not apply	not apply	not apply	not apply	not apply	not apply	not apply	not apply	not apply	not apply	not apply	not apply	not apply	not apply	No	No	No	not apply	30.8	3.87	4.66	1.29	83	100	96	22	3
Sample1078	Healthy	not apply	not apply	4	Male	70	No	No	0	4	not apply	not apply	not apply	not apply	not apply	not apply	not apply	not apply	not apply	not apply	not apply	not apply	not apply	not apply	not apply	not apply	No	No	No	not apply	25	3.57	4.2	1.23	85	70	97	22	4
Sample1083	Healthy	not apply	not apply	10	Male	52	No	Yes	14	1	not apply	not apply	not apply	not apply	not apply	not apply	not apply	not apply	not apply	not apply	not apply	not apply	not apply	not apply	not apply	not apply	No	No	No	not apply	29.1	3.23	3.53	0.99	92	72	99	18	10
Sample1090	Healthy	not apply	not apply	0	Male	61	No	No	0	2	not apply	not apply	not apply	not apply	not apply	not apply	not apply	not apply	not apply	not apply	not apply	not apply	not apply	not apply	not apply	not apply	No	No	No	not apply	28.1	3.27	4.15	0.99	79	66	98	18	0
Sample1092	Healthy	not apply	not apply	6	Male	79	No	No	0	3	not apply	not apply	not apply	not apply	not apply	not apply	not apply	not apply	not apply	not apply	not apply	not apply	not apply	not apply	not apply	not apply	No	No	No	not apply	27.9	2	2.4	0.84	83	87	97	22	6
Sample1094	Healthy	not apply	not apply	2	Male	77	No	Yes	5	3	not apply	not apply	not apply	not apply	not apply	not apply	not apply	not apply	not apply	not apply	not apply	not apply	not apply	not apply	not apply	not apply	No	No	No	not apply	25.8	2.83	3.65	1.03	78	56	97	16	2
Sample1101	Healthy	not apply	not apply	7	Male	57	No	No	0	1	not apply	not apply	not apply	not apply	not apply	not apply	not apply	not apply	not apply	not apply	not apply	not apply	not apply	not apply	not apply	not apply	No	No	No	not apply	22.8	2.57	2.93	0.71	88	62	97	18	7
Sample1103	Healthy	not apply	not apply	4	Male	74	No	No	0	3	not apply	not apply	not apply	not apply	not apply	not apply	not apply	not apply	not apply	not apply	not apply	not apply	not apply	not apply	not apply	not apply	No	No	No	not apply	22.9	2.42	4.27	1	76	54	93	16	4
Sample1107	Healthy	not apply	not apply	1	Female	69	No	No	0	2	not apply	not apply	not apply	not apply	not apply	not apply	not apply	not apply	not apply	not apply	not apply	not apply	not apply	not apply	not apply	not apply	No	No	No	not apply	24.3	1.97	2.58	1.04	76	55	97	18	1
Sample1110	Healthy	not apply	not apply	9	Male	73	No	No	0	3	not apply	not apply	not apply	not apply	not apply	not apply	not apply	not apply	not apply	not apply	not apply	not apply	not apply	not apply	not apply	not apply	No	No	No	not apply	27	2.51	2.73	0.91	124	77	98	18	9
Sample1114	Healthy	not apply	not apply	1	Male	70	No	Yes	117	4	not apply	not apply	not apply	not apply	not apply	not apply	not apply	not apply	not apply	not apply	not apply	not apply	not apply	not apply	not apply	not apply	No	No	No	not apply	27.89	2.8	3.42	0.84	82	80	98	16	1
Sample1121	Healthy	not apply	not apply	3	Male	70	No	Yes	87	3	not apply	not apply	not apply	not apply	not apply	not apply	not apply	not apply	not apply	not apply	not apply	not apply	not apply	not apply	not apply	not apply	No	No	No	not apply	30.5	2.58	3.39	0.96	76	76	97	20	3
Sample1123	Healthy	not apply	not apply	2	Female	70	No	No	0	3	not apply	not apply	not apply	not apply	not apply	not apply	not apply	not apply	not apply	not apply	not apply	not apply	not apply	not apply	not apply	not apply	No	No	No	not apply	31.1	1.72	1.82	1.06	95	90	98	14	2
Sample1124	Healthy	not apply	not apply	5	Female	75	No	No	0	3	not apply	not apply	not apply	not apply	not apply	not apply	not apply	not apply	not apply	not apply	not apply	not apply	not apply	not apply	not apply	not apply	No	No	No	not apply	23.4	2.27	2.61	1.46	87	75	98	20	5
Sample1125	Healthy	not apply	not apply	2	Female	69	No	No	0	2	not apply	not apply	not apply	not apply	not apply	not apply	not apply	not apply	not apply	not apply	not apply	not apply	not apply	not apply	not apply	not apply	No	No	No	not apply	38.7	1.85	2.34	0.85	79	72	96	24	2
Sample1127	Healthy	not apply	not apply	5	Male	60	No	Yes	60	2	not apply	not apply	not apply	not apply	not apply	not apply	not apply	not apply	not apply	not apply	not apply	not apply	not apply	not apply	not apply	not apply	No	No	No	not apply	26.7	2.75	3.34	0.86	82	85	92	24	5
Sample1129	Healthy	not apply	not apply	4	Male	83	No	No	0	4	not apply	not apply	not apply	not apply	not apply	not apply	not apply	not apply	not apply	not apply	not apply	not apply	not apply	not apply	not apply	not apply	No	No	No	not apply	26.6	2.88	3.32	1.22	87	63	96	16	4
Sample1130	Healthy	not apply	not apply	14	Male	76	No	No	0	3	not apply	not apply	not apply	not apply	not apply	not apply	not apply	not apply	not apply	not apply	not apply	not apply	not apply	not apply	not apply	not apply	No	No	No	not apply	25.1	2.27	3.08	0.91	74	71	97	16	14
Sample1133	Healthy	not apply	not apply	20	Male	77	No	No	0	4	not apply	not apply	not apply	not apply	not apply	not apply	not apply	not apply	not apply	not apply	not apply	not apply	not apply	not apply	not apply	not apply	No	No	No	not apply	37.6	1.94	2.44	0.69	80	87	94	18	20
Sample1138	Healthy	not apply	not apply	3	Male	70	No	No	0	3	not apply	not apply	not apply	not apply	not apply	not apply	not apply	not apply	not apply	not apply	not apply	not apply	not apply	not apply	not apply	not apply	No	No	No	not apply	36	3	3.6	1.08	83	64	96	18	3
Sample1148	Healthy	not apply	not apply	7	Male	80	No	Yes	16	4	not apply	not apply	not apply	not apply	not apply	not apply	not apply	not apply	not apply	not apply	not apply	not apply	not apply	not apply	not apply	not apply	No	No	No	not apply	32.21	2.34	3.07	0.95	76	59	93	18	7
Sample1169	Healthy	not apply	not apply	0	Male	69	No	Yes	0	2	not apply	not apply	not apply	not apply	not apply	not apply	not apply	not apply	not apply	not apply	not apply	not apply	not apply	not apply	not apply	not apply	No	No	No	not apply	26.8	3.52	4.53	1.16	78	65	96	16	0
Sample1181	Healthy	not apply	not apply	0	Male	69	No	No	0	2	not apply	not apply	not apply	not apply	not apply	not apply	not apply	not apply	not apply	not apply	not apply	not apply	not apply	not apply	not apply	not apply	No	No	No	not apply	27.6	2.28	2.52	0.83	90	66	96	20	0
Sample1284	Healthy	not apply	not apply	5	Male	67	No	No	0	2	not apply	not apply	not apply	not apply	not apply	not apply	not apply	not apply	not apply	not apply	not apply	not apply	not apply	not apply	not apply	not apply	No	No	No	not apply	28.6	2.88	3.77	1.14	76	69	97	18	5
Sample312	Healthy	not apply	not apply		Male	89	No	Yes	16	5	not apply	not apply	not apply	not apply	not apply	not apply	not apply	not apply	not apply	not apply	not apply	not apply	not apply	not apply	not apply	not apply	No	No	No	not apply	27.4	1.67	2.03	0.83	82	64	95	12
Sample315	Healthy	not apply	not apply	11	Male	60	Yes	Yes	20	2	not apply	not apply	not apply	not apply	not apply	not apply	not apply	not apply	not apply	not apply	not apply	not apply	not apply	not apply	not apply	not apply	No	No	No	not apply	24.8	2.93	3.95	0.9	74	67	98	24	11
Sample319	Healthy	not apply	not apply	2	Male	77	No	No	0	3	not apply	not apply	not apply	not apply	not apply	not apply	not apply	not apply	not apply	not apply	not apply	not apply	not apply	not apply	not apply	not apply	No	No	No	not apply	24.6	2.72	3.59	1.05	76	91	95	20	2
Sample322	Healthy	not apply	not apply	8	Male	71	No	Yes	8	3	not apply	not apply	not apply	not apply	not apply	not apply	not apply	not apply	not apply	not apply	not apply	not apply	not apply	not apply	not apply	not apply	No	No	No	not apply	28.7	2.11	3.03	0.8	70	68	98	22	8
Sample324	Healthy	not apply	not apply	9	Male	66	No	Yes	16	2	not apply	not apply	not apply	not apply	not apply	not apply	not apply	not apply	not apply	not apply	not apply	not apply	not apply	not apply	not apply	not apply	No	No	No	not apply	28.7	2.85	3.23	0.89	88	57	99	16	9
Sample325	Healthy	not apply	not apply	2	Male	62	No	No	0	3	not apply	not apply	not apply	not apply	not apply	not apply	not apply	not apply	not apply	not apply	not apply	not apply	not apply	not apply	not apply	not apply	No	No	No	not apply	27	3.33	3.89	1.07	86	66	97	16	2
Sample326	Healthy	not apply	not apply	1	Male	68	No	No	0	3	not apply	not apply	not apply	not apply	not apply	not apply	not apply	not apply	not apply	not apply	not apply	not apply	not apply	not apply	not apply	not apply	No	No	No	not apply	31.1	3.09	3.09	1.1	100	68	98	16	1
Sample328	Healthy	not apply	not apply	7	Male	70	No	Yes	25	3	not apply	not apply	not apply	not apply	not apply	not apply	not apply	not apply	not apply	not apply	not apply	not apply	not apply	not apply	not apply	not apply	No	No	No	not apply	25.5	3.31	3.46	1.23	96	79	99	18	7
Sample330	Healthy	not apply	not apply	5	Male	58	No	No	0	1	not apply	not apply	not apply	not apply	not apply	not apply	not apply	not apply	not apply	not apply	not apply	not apply	not apply	not apply	not apply	not apply	No	No	No	not apply	20.1	3.34	3.57	1.11	94	69	98	18	5
Sample334	Healthy	not apply	not apply	2	Male	69	No	No	0	2	not apply	not apply	not apply	not apply	not apply	not apply	not apply	not apply	not apply	not apply	not apply	not apply	not apply	not apply	not apply	not apply	No	No	No	not apply	25.7	3.18	3.77	1.09	84	61	96	10	2
Sample335	Healthy	not apply	not apply	17	Male	68	No	No	0	2	not apply	not apply	not apply	not apply	not apply	not apply	not apply	not apply	not apply	not apply	not apply	not apply	not apply	not apply	not apply	not apply	No	No	No	not apply	27.4	2.73	3.8	1.09	72	90	95	13	17
Sample339	Healthy	not apply	not apply	7	Male	65	No	No	0	2	not apply	not apply	not apply	not apply	not apply	not apply	not apply	not apply	not apply	not apply	not apply	not apply	not apply	not apply	not apply	not apply	No	No	No	not apply	23	3.05	3.56	1.07	86	75	98	9	7
Sample344	Healthy	not apply	not apply	4	Male	65	Yes	Yes	16	2	not apply	not apply	not apply	not apply	not apply	not apply	not apply	not apply	not apply	not apply	not apply	not apply	not apply	not apply	not apply	not apply	No	No	No	not apply	32.8	3.39	3.66	1.11	93	78	99	16	4
Sample360	Healthy	not apply	not apply	9	Female	74	No	No	0	4	not apply	not apply	not apply	not apply	not apply	not apply	not apply	not apply	not apply	not apply	not apply	not apply	not apply	not apply	not apply	not apply	No	No	No	not apply	26.7	1.93	2.29	1.3	84	65	97	11	9
Sample363	Healthy	not apply	not apply	8	Male	82	No	No	0	4	not apply	not apply	not apply	not apply	not apply	not apply	not apply	not apply	not apply	not apply	not apply	not apply	not apply	not apply	not apply	not apply	No	No	No	not apply	33.1	2.33	2.58	1.04	90	71	94	11	8
SampleAO_147	stCOPD	III	B	13	Male	48	No	Yes	10	2	No	No	No	Yes	No	No	No	Yes	No	No	No	No	No	No	No	No	No	No	No	1	21.3	1.38	2.45	42.2%	56	73	95	20	13
Sample3R452	stCOPD	II	B	10	Male	78	No	Yes	70	5	No	No	No	No	No	Yes	No	No	No	No	No	Yes	No	No	No	No	No	No	No	0	29	1.37	2.94	0.59	47	53	97	15	10
Sample3R455	stCOPD	II	B	28	Female	66	No	No	0	3	Yes	Yes	No	Yes	No	No	No	No	No	No	No	Yes	No	No	No	No	No	No	No	6	26.5	1.34	2.02	0.59	64.1	99	92	20	28
Sample3R481	stCOPD	II	B	18	Male	69	No	Yes	43	3	No	Yes	No	Yes	No	No	No	No	No	No	No	Yes	No	No	No	No	No	No	No	0	24	1.35	2.43	0.52	56	82	94	12	18
Sample3R482	stCOPD	II	A	5	Female	66	No	No	0	3	No	No	No	No	No	Yes	No	No	No	No	No	Yes	No	No	No	No	No	No	Yes	1	27.8	1.24	2	0.66	62	85	95	16	5
Sample3R486	stCOPD	II	A	6	Male	75	No	No	0	4	Yes	Yes	No	Yes	No	No	No	Yes	No	No	No	No	No	No	No	Yes	No	No	No	1	22.2	1.49	2.56	0.55	58	71	97	20	6
Sample3R488	stCOPD	II	B	16	Male	77	Yes	Yes	20	6	No	No	No	No	No	Yes	No	No	No	No	No	No	No	No	No	No	No	No	No	1	22.6	1.19	2.24	0.53	53	82	93	12	16
Sample3R492	stCOPD	II	A	3	Female	67	Yes	Yes	35.25	3	No	No	No	No	No	No	No	No	No	No	No	No	No	No	No	No	No	No	No	0	22.3	1.27	1.85	0.67	69	80	92	15	3
Sample3R495	stCOPD	II	B	15	Male	68	No	Yes	30	3	No	Yes	No	No	No	Yes	No	No	No	No	No	No	No	No	No		No	Yes	No	0	25.8	1.65	2.79	0.54	59.15	58	95	20	15
Sample500	stCOPD	III	B	23	Male	65	Yes	Yes	23.5	6	Yes	No	No	Yes	No	No	Yes	No	No	No	No	Yes	No	No	No	No	No	Yes	No	0	28	0.98	1.87	0.33	52	67	96	22	23
Sample503	stCOPD	III	D	23	Female	68	No	No	0	3	No	No	No	Yes	No	No	No	Yes	No	No	Yes		No	No	No	No	No	No	No	5	21.5	0.65	1.19	0.39	55	67	94	20	23
Sample508	stCOPD	III	B	29	Female	66	No	No	0	3	No	No	No	No	No	No	No	Yes	No	No	No	No	No	No	No		No	No	No	1	26.6	0.71	1.77	0.31	40	111	95	20	29
Sample509	stCOPD	II	A	1	Male	82	No	Yes	70	6	No	No	No	No	No	No	No	No	No	No	No	No	No	No	No		No	No	No	0	27.9	1.11	1.92	0.49	69	78	94	18	1
Sample519	stCOPD	II	D	15	Male	75	No	Yes	30	4	No	No	No	Yes	No	No	No	Yes	No	No	No	No	No	No	No	No	No	No	No	2	25.2	1.51	2.61	0.58	58	79	94	18	15
Sample520	stCOPD	III	B	14	Male	67	No	Yes	26	4	No	No	No	Yes	No	No	No	Yes	No	No	No	No	No	No	No		No	No	No	0	19.9	1.32	3.1	0.45	43	66	96	16	14
Sample523	stCOPD	III	D	28	Male	69	No	No	0	4	No	No	No	No	No	No	No	No	No	No	No	No	No	No	No		No	No	No	4	29.4	0.83	2.41	0.32	34	71	89	20	28
Sample526	stCOPD	III	D	13	Male	78	No	Yes	108	4	Yes	No	No	Yes	No	No	No	Yes	No	No	No	No	No	No	No		Yes	No	No	6	22.9	0.64	1.86	0.31	34	73	89	22	13
Sample527	stCOPD	II	B	12	Male	62	Yes	Yes	4.5	3	No	No	No	No	No	Yes	No	No	No	No	No	No	No	No	No		No	No	No	0	23.1	1.7	3.8	0.7	45	57	97	15	12
Sample536	stCOPD	III	B	17	Male	75	No	Yes	141	4	No	No	No	No	No	No	Yes	Yes	No	No	No	No	No	No	No	No	No	No	No	0	34.5	1.17	2.45	0.47	48	79	90	24	17
Sample540	stCOPD	I	C	7	Male	68	No	Yes	4	3	No	No	No	No	No	No	No	Yes	No	No	No	No	No	No	No	Yes	No	No	No	2	29.8	2.49	3.89	0.86	64	67	98	18	7
Sample543	stCOPD	III	B	11	Male	69	Yes	Yes	0	4	No	No	No	Yes	No	No	Yes	Yes	No	No	No	No	No	No	No	No	No	No	No	0	19	0.91	2.66	0.32	34	109	93	24	11
Sample546	stCOPD	III	D	29	Male	64	No	Yes	105	4	Yes	No	No	No	No	No	Yes	Yes	No	No	No	Yes	No	No	No	No	No	No	Yes	1	27.2	0.8	2.29	0.33	35	80	93	24	29
Sample558	stCOPD	III	B	33	Female	52	Yes	Yes	16	2	Yes	No	No	No	No	No	No	No	No	No	No	No	No	No	No	No	No	No	No	1	20.9	0.76	2.06	0.36	37	76	96	24	33
Sample563	stCOPD	III	D	35	Female	84	No	No	0	5	No	No	Yes	No	No	No	No	No	No	No	Yes	No	No	No	No	No	No	No	No	10	32	0.61	0.9	0.38	68	65	91	28	35
Sample578	stCOPD	II	B	20	Male	66	No	Yes	40	3	No	No	No	No	No	No	No	No	No	No	No	Yes	No	No	No		No	No	No	0	24.1	1.39	3.98	0.6	35	77	95	12	20
Sample579	stCOPD	III	C	7	Male	63	No	Yes	67.5	6	Yes	No	No	No	No	Yes	No	No	No	No	No	Yes	No	No	No		No	No	No	2	22.3	1.21	2.94	0.39	41	63	97	22	7
Sample583	stCOPD	III	C	8	Male	66	No	No	0	3	No	No	No	No	No	No	No	No	No	No	No	No	No	No	No		No	No	No	2	35.9	1.12	1.88	0.36	60	71	97	14	8
Sample607	stCOPD	III	B	15	Male	58	No	Yes	100	3																	No	No	No	1	22.1	1.1	2.09	0.32	53	59	98	12	15
Sample609	stCOPD	III	B	16	Male	64	No	Yes	10	3	No	No	No	Yes	No	No	Yes	Yes	No	No	No	No	No	No	No	No	No	Yes	No	0	34.8	0.99	3.1	0.35	32	96	93	20	16
Sample623	stCOPD	IV	A	7	Male	64	No	Yes	80	3	No	No	No	No	No	No	No	Yes	No	No	No	No	No	No	No		No	No	No	0	20.8	0.77	2.23	0.25	35	53	95	14	7
Sample644	stCOPD	IV	B	29	Male	57	No	Yes	40	3	No	Yes	No	Yes	No	No	Yes	No	No	No	No	Yes	No	No	No	No	Yes	Yes	No	1	30.9	0.78	2.03	0.27	38	61	94	24	29
Sample646	stCOPD	IV	B	25	Male	59	Yes	Yes	11.5	3	No	No	No	No	No	Yes	No	No	No	No	No	No	No	No	No	No	No	No	No	1	24	0.65	1.58	0.25	41	91	91	24	25
Sample647	stCOPD	IV	D	23	Male	56	No	Yes	72	2	Yes	No	No	No	No	No	No	Yes	No	No	No	No	No	No	No		No	No	Yes	6	25	0.67	2.67	0.22	25	75	94	28	23
Sample663	stCOPD	II	B	23	Male	80	No	Yes	52	6	No	No	No	Yes	No	No	No	Yes	No	No	No	No	No	No	No	No	Yes	No	No	1	25.6	1.38	2.3	0.54	60	61	93	27	23
Sample665	stCOPD	II	C	3	Male	80	No	Yes	103.5	5	No	No	No	No	No	Yes	No	No	No	No	Yes	No	No	No	No	No	No	No	No	0	25	1.73	3.33	0.67	52	55	97	15	3
Sample666	stCOPD	IV	D	14	Male	82	No	Yes	1.5	6	No	No	No	Yes	No	No	Yes	Yes	No	No	No	No	No	No	No	No	Yes	No	Yes	2	25.4	0.66	1.92	0.29	34	66	93	24	14
Sample671	stCOPD	IV	D	0	Male	63	No	Yes	90	4	No	Yes	No	No	No	No	No	Yes	No	No	No	No	No	No	No	No	No	Yes	Yes	1	24.9	0.76	2.72	0.25	28	69	94	18	0
Sample672	stCOPD	III	B	20	Male	60	No	Yes	10	3	No	No	No	No	No	Yes	No	Yes	No	No	No	No	No	No	No	No	No	No	No	0	23.3	0.94	2.55	0.34	37	54	97	20	20
Sample676	stCOPD	II	A	7	Male	70	No	Yes	50	5	No	No	No	No	No	No	No	No	No	No	No	No	No	No	No		No	No	No	0	20.2	1.4	2.13	0.52	66	60	98	18	7
Sample678	stCOPD	III	D	27	Male	66	No	Yes	11.25	3	No	No	No	No	No	No	No	Yes	No	No	No	Yes	No	No	No		No	No	No	2	26.2	1.46	3.77	0.45	39	59	93	18	27
Sample686	stCOPD	III	B	21	Male	81	No	No	0	5	No	Yes	No	No	No	Yes	No	No	No	No	No	Yes	No	No	No	No	No	No	No	1	23.9	0.97	2.44	0.32	40	71	97	16	21
Sample696	stCOPD	IV	B	21	Male	51	No	Yes	20	2	No	Yes	No	No	No	No	No	No	No	No	No	Yes	No	No	No	No	No	No	No	1	25.6	0.7	2.57	0.21	21	78	94	14	21
Sample713	stCOPD	III	D	24	Male	79	No	Yes	135	4	No	Yes	No	No	No	No	No	No	No	No	Yes	No	No	No	No	No	Yes	Yes	Yes	1	23.5	0.78	2.79	0.31	28	93	94	21	24
Sample716	stCOPD	IV	D	26	Male	71	No	Yes	60	4	Yes	Yes	No	No	No	Yes	No	No	No	No	No	No	No	No	No	No	Yes	Yes	Yes	1	19.5	0.5	1.63	0.2	31	61	96	18	26
Sample736	stCOPD	III	D	30	Male	62	Yes	Yes	39	3	Yes	Yes	Yes	Yes	No	No	Yes	No	No	No	No	Yes	No	No	No	No	No	No	No	3	18.8	1.24	3.01	0.42	41	80	95	28	30
Sample744	stCOPD	III	D	16	Male	76	No	Yes	20	5	No	No	No	No	No	No	No	Yes	No	No	No	No	No	No	No	No	No	No	No	2	22.6	0.77	1.6	0.33	48	73	96	14	16
Sample765	stCOPD	III	D	26	Male	75	No	No	0	5	No	Yes	No	Yes	No	No	No	No	No	No	No	No	No	No	No	No	No	No	No	3	24.8	0.79	1.32	0.34	60	73	91	22	26
Sample768	stCOPD	III	B	6	Male	62	No	Yes	69	3	Yes	No	No	No	No	No	No	Yes	No	No	No	No	No	No	No	No	No	No	No	0	18.6	1.05	2.72	0.38	39	79	97	18	6
Sample774	stCOPD	IV	D	21	Male	65	No	Yes	40	3	No	Yes	Yes	Yes	No	No	No	No	No	No	Yes	No	No	No	No	No	Yes	No	No	3	26	0.66	2.11	0.22	41	78	93	12	21
Sample783	stCOPD	III	B	17	Male	70	No	No	0	4																	No	No	No	0	24.7	1.44	2.86	0.45	50	71	93	18	17
Sample791	stCOPD	IV	C	9	Male	65	No	Yes	60	3	No	Yes	No	No	No	Yes	No	No	No	No	No	No	No	No	No	No	Yes	Yes	Yes	2	36.6	0.8	1.94	0.28	41	64	88	16	9
Sample794	stCOPD	I	A	4	Male	60	No	Yes	74	3	No	No	No	No	No	No	No	No	No	No	No	No	No	No	No		No	No	No	0	30.2	3	4.4	0.85	68	91	96	16	4
Sample807	stCOPD	II	B	27	Female	57	No	Yes	270	2	No	No	No	No	No	Yes	No	No	No	No	No	No	No	No	No	No	No	No	No	0	14.5	2.18	4.02	0.83	54.23	101	96	36	27
Sample830	stCOPD	II	B	12	Male	72	No	Yes	50	4	No	No	No	No	No	Yes	No	No	No	No	No	No	No	No	No	No	No	No	No	0	24.2	2.01	4.34	0.68	57.8	72	98	24	12
Sample837	stCOPD	II	A	4	Male	67	No	Yes	70	3	No	No	No	No	No	Yes	No	No	No	No	No	No	No	No	No	No	No	No	No	0	25.9	1.65	2.64	0.6	62.5	90	91	20	4
Sample884	stCOPD	I	D	11	Male	81	No	Yes	80	5	No	No	No	No	No	No	No	Yes	No	No	No	No	No	No	No	No	No	No	No	0	27.7	2.26	3.9	0.87	58	81	96	15	11
SampleAO_E22	stCOPD	IV	D	13	Female	60	No	Yes	30	3																	Yes	No	No	2	16.2	0.7	2.31	0.29	30	74	95	21	13
SampleP101	stCOPD	I	B	18	Male	64	No	Yes	55	3	Yes	No	No	No	No	No	No	No	No	No	No	No	No	No	No	No	No	No	No	0	24.9	2.68	3.94	0.88	68	81		20	18
SampleP115	stCOPD	I	A	7	Male	55	No	Yes	25	2	No	No	No	No	No	No	No	No	No	No	No	No	No	No	No	No	No	No	No	0	27.3	2.7	4.23	0.81	64	92	94	20	7
SampleP125	stCOPD	II	B	12	Male	42	No	Yes	30	1	No	No	No	No	No	No	No	Yes	No	No	No	Yes	No	No	No		No	Yes	No	2	26.35	2.28	4.8	0.6	48	73	93	16	12
SampleP129	stCOPD	II	B	28	Female	61	No	Yes	50	3																	No	No	No	1	26.9	1.51	2.58	0.62	84	60	96	16	28
SampleP147	stCOPD	I	D	17	Male	83	No	Yes	80	9																	Yes	Yes	No	4	24.4	1.81	2.71	0.78	65	64	96	24	17
SampleP150	stCOPD	II	A	6	Male	69	No	No	0	2																	No	Yes	No	0	32.6	1.43	2.98	0.64	47.87	65	92	24	6
SampleP16	stCOPD	II	A	3	Male	74	No	Yes	30	4	Yes	No	No	No	No	Yes	No	No	No	No	No	Yes	No	No	No	No	No	No	No	0	19.8	1.13	3.37	0.57	34	78	98	16	3
SampleP19	stCOPD	I	B	21	Male	76	No	No	0	4	No	No	No	No	No	No	No	No	No	No	No	No	No	No	No	No	No	No	No	0	33	2.42	4.27	0.86	57	51	90	20	21
SampleP201	stCOPD	II	A	3	Male	69	No	Yes	100	3	No	No	No	No	No	No	No	Yes	No	No	No	No	No	No	No	No	No	No	No	0	35.71	1.37	2.29	0.49	59.83	98	96	24	3
SampleP6	stCOPD	II	D	27	Male	76	No	Yes	10	5	No	No	No	No	No	No	No	Yes	No	No	No	No	No	No	No	No	No	No	Yes	8	22.8	1.9	2.85	0.82	67	100	97	22	27
SampleP7	stCOPD	II	D	22	Male	76	No	Yes	40	4	No	Yes	No	No	No	No	No	No	No	No	No	No	No	No	No	No	No	No	Yes	1	34.9	1.77	2.45	0.53	72	72	95	18	22
SampleAO_S24	stCOPD	III	B	16	Male	75	No	No	0	4																	No	No	No	0	26	1.14	3.03	0.42	38	66	93	20	16
SampleAO_S3	stCOPD	IV	B	25	Male	70	No	Yes	40	4																	Yes	No	No	1	24.22	0.57	2.82	0.2	20	100	95	14	25

## Sheet: Supp Table 1 (References)
Variable	Title	Cathegories definned in data analysis	Cathegorization References
Group	Health status	stCOPD; Healthy
GOLDObstruction	GOLD obstruction - taking in account spirometry	I- mild; II- moderate; III- severe; IV-very severe	GOLD 2018
GOLDClassification	GOLD Classification - taking in account nº of exacerbations and patient self assessment	A; B; C; D	GOLD 2018
Gender	Gender	Male; Female
Age	Age according to decades	40-49; 50-59; 60-69; 70-79; 80-89
CurrentSmoker	Smoking History	Yes, No
PreviousSmoker		Yes, No
Pack-years (including never smokers)		<20; 20-50; >50	https://pubmed.ncbi.nlm.nih.gov/16505411/
CCI	Charlson Comorbidity Index (CCI)	1-2 mild; 3-4 moderate; ≥severe	https://www.mdcalc.com/charlson-comorbidity-index-cci; https://www.ncbi.nlm.nih.gov/pmc/articles/PMC3891119/
Oxigen	Long term oxygen therapy (≥16h) (100%O2)	≥16h - Yes; ≤16 - No	GOLD 2018
Ventilation	Non-invasive ventilation (air)	Sim, No	GOLD 2018
HAdmission	Hospital admission due to exacerbation in one year	Yes, No
Exacerbations	Number of AECOPD in one year	0-1 - Lower Risk; ≥2 or 1 with hospital admission - higher risk	GOLD 2018
BMI (kg/m2)	Body Mass Index	<18,5 - below; 18,5-24,9 - normal; >25 above	CDC, about adult BMI https://www.cdc.gov/healthyweight/assessing/bmi/adult_bmi/index.html (last review, August 29, 2017)
FEV1pp	Forced expiratory volume in 1 second (precentage predicted)	≥80 - mild; 50-79 - moderate; 30-49 - severe; <30 -very severe	Moore, V.C., Spirometry: step by step, Breathe 2012 8: 232-240
FEV1FVC	Tiffeneau-Pinelli index	not cathegorized
HeartRate	Heart Rate	<50 - bradicardic; 50-80 normal; >80 - taquicardic	Normal Vital Signs, https://emedicine.medscape.com/article/2172054-overview, (last update Aug 27, 2015)
SpO2	Peripheral oxygen saturation	95-100 - normal; 85-95 - bellow the norm
RespRate	Respiratory Rate	<16 - bradipneic; 16-20 normal; >20 - taquipneic
CAT	COPD Assessment Test (2 cathegories)	<10 - lower impact; ≥10 - higher impact	GOLD 2018
